# Supplementary material for: Do Mindful Eating and Intuitive Eating Affect Beverage Preferences? A Cross-Sectional Survey
Source: Foods. 2024 Feb 21;13(5):646. doi: 10.3390/foods13050646 (PMC10931326; doi:10.3390/foods13050646)
Supplement: Supplementary file 1 [file foods-13-00646-s001.zip]

Archive with 2 entries (2 files):
- Beverages - IE ME- SPSS.sav
- __MACOSX/._Beverages - IE ME- SPSS.sav
